# Supplementary material for: Determinants of healthcare worker turnover in intensive care units: A micro-macro multilevel analysis
Source: PLoS One. 2021 May 14;16(5):e0251779. doi: 10.1371/journal.pone.0251779 (PMC8121288; doi:10.1371/journal.pone.0251779)
Supplement: S1 Data — (CSV) [file pone.0251779.s010.csv]

CodeService	gender	age	experience in profession	experience in current position	working quota	number of breaks	possibility to skip a break	number of children	commuting duration	NHP_S	NHP_E	current fatigue state	stress level	support from supervisors	support from colleagues	marital status	schedule changes	overtime hours	shift assignment in the previous month	profession
RPCP1	0	56	24	20	100	1	0	3	120	1	1	0	32	4	8	1	2	0	1	0
RPCP1	1	36	3	3	80	1	0	2	30	1	0	1	20	7	10	1	0	0	1	0
RPCP1	0	54	28	28	100	1	0	2	60	1	0	1	22	11	12	1	3	1	1	0
RPCP1	1	28	6	3	80	1	0	1	30	0	0	0	16	6	10	1	0	3	1	0
RPCP1	1	24	3	1	100	1	1	0	50	1	1	0	23	8	9	1	2	1	1	0
RPCP1	1	40	7	3	80	1	0	2	60	0	0	1	22	8	11	1	0	0	1	0
RPCP1	1	31	10	9	80	1	0	2	30	1	0	0	27	8	11	1	0	1	1	0
RPCP1	1	26	5	1,5	100	1	0	0	120	0	0	1	32	8	5	0	1	2	1	0
RPCP1	1	22	2	1	100	3	0	0	10	1	1	0	18	7	10	0	1	1	1	1
RPCP1	1	25	2,5	2,5	100	1	1	0	45	1	0	0	26	5	11	1	2	1	1	1
RPCP1	0	37	2	2	100	1	1	3	40	0	0	0	20	8	12	1	0	1	1	1
RPCP1	1	32	2,5	2,5	100	1	0	1	20	1	0	1	18	8	8	1	1	0	1	1
HMNM1	1	22	0,583333333	0,5	100	1	1	0	30	0	0	1	26	8	9	0	0	0	1	0
HMNM1	0	26	4	4	100	2	0	0	60	0	0	0	17	4	10	1	1	2	1	0
HMNM1	1	28	3,5	3,5	100	1	0	1	60	1	1	1	30	6	9	1	1	0	1	0
HMNM1	0	27	6	3,5	100	3	0	0	25	1	1	1	31	10	8	1	2	2	1	0
HMNM1	0	26	3	3	100	1	0	0	60	1	1	1	22	6	8	0	1	1	1	1
HMNM1	1	24	1	1	100	1	0	0	90	1	1	1	23	6	11	0	1	1	1	1
HMNM1	0	25	0,833333333	0,58	100	1	0	0	25	1	1	1	27	6	8	0	1	1	1	1
HMNM1	1	25	0,583333333	0,5	100	1	1	0	30	1	0	0	24	1	12	0	0	1	1	1
HMNM1	1	40	16	4,5	100	5	0	0	45	1	1	1	34	7	9	1	0	0	1	0
HMNM1	0	24	2	2	100	1	1	0	60	1	0	0	27	3	10	0	1	1	1	0
HMNM1	0	26	0,5	0,5	100	3	0	0	60	1	0	0	23	5	12	1	1	0	1	1
TNNP1	1	36	4	1	100	1	0	0	45	1	1	1	28	0	2	1	0	2	1	0
TNNP1	1	42	20	8	100	2	1	0	210	0	1	1	29	4	8	1	1	1	1	0
TNNP1	1	45	22	22	100	2	1	1	60	0	0	1	20	7	12	0	0	1	1	0
TNNP1	1	31	5	2,5	100	2	0	0	60	1	1	1	28	1	8	0	3	0	1	0
TNNP1	1	33	10	2,5	100	1	1	0	20	0	0	1	34	10	8	1	3	0	1	0
TNNP1	1	41	20	20	100	1	0	1	40	1	0	0	28	7	8	0	0	0	1	1
TNNP1	1	23	0,583333333	0,58	100	2	0	0	5	1	1	0	22	3	8	0	0	1	1	1
TNNP1	0	26	0,5	0,5	100	2	0	1	45	1	1	1	25	4	10	1	1	0	1	1
TNNP1	1	31	0,5	0,5	100	1	1	1	20	1	0	1	28	6	8	1	0	1	1	1
TNNP1	0	40	0,666666667	0,66	100	1	1	1	50	1	1	1	21	6	6	1	0	0	1	1
TNNP1	1	32	0,75	0,75	100	4	0	0	90	1	1	1	27	3	8	0	0	1	1	1
BCTM1	1	27	1,5	1,5	100	2	1	0	10	0	0	0	24	8	11	0	0	1	1	1
BCTM1	0	23	1	1	100	2	0	0	40	1	0	0	24	7	12	1	1	1	1	0
BCTM1	1	26	5	2	100	2	0	0	60	1	1	0	26	7	12	1	1	2	1	0
BCTM1	1	28	6	6	100	2	1	0	40	1	1	1	29	9	10	1	1	1	1	0
BCTM1	1	31	1	0,42	100	2	0	2	60	1	0	1	19	9	12	1	0	0	1	1
BCTM1	0	30	6	6	100	2	1	1	90	0	0	0	16	7	8	1	0	1	1	1
BCTM1	0	25	3	0,5	100	2	1	0	15	1	1	1	21	8	12	0	0	1	1	1
BCTM1	1	27	4	4	100	1	1	0	50	0	0	1	19	3	9	0	0	1	1	1
BCTM1	1	26	3	0,42	100	2	1	0	60	1	1	0	23	8	8	1	0	0	1	1
SLSC1	1	37	12	0,83	100	1	0	0	20	0	0	0	34	12	12	1	0	0	1	0
SLSC1	1	23	0,583333333	0,33	100	2	0	0	15	1	0	1	28	10	9	0	0	2	1	0
SLSC1	0	35	9	6	100	6	0	0	50	1	0	0	25	12	10	0	1	3	1	1
SLSC1	1	27	2	2	100	2	0	0	40	0	0	1	24	10	8	0	1	1	1	0
SLSC1	0	24	1	1	100	4	0	0	70	0	0	0	28	8	12	1	0	1	1	1
SLSC1	1	33	0,5	0,5	100	2	0	2	15	0	1	0	23	12	11	1	0	1	1	0
LRBM1	1	30	9	1	100	2	1	0	120	0	1	1	18	11	12	1	0	1	1	0
LRBM1	1	27	5	1,5	100	2	1	0	70	0	0	0	27	7	8	0	1	1	1	0
LRBM1	1	23	1	1	100	2	1	0	180	1	1	1	21	6	11	1	2	1	1	0
LRBM1	1	26	0,5	0,5	100	2	1	0	80	1	1	1	28	5	9	0	0	1	1	0
LRBM1	1	24	2	2	100	2	1	0	40	0	0	1	22	8	9	0	0	1	1	0
LRBM1	1	25	3	1	100	2	1	0	45	1	1	1	23	7	8	1	0	0	1	1
LRBM1	1	33	1	1	100	3	0	1	40	0	1	0	19	6	10	1	0	0	1	1
LRBM1	1	25	1,5	0,5	100	2	0	0	60	0	1	1	26	8	9	0	0	1	1	1
LRBM1	1	28	3	3	100	4	0	2	30	1	0	0	19	4	9	1	0	1	1	1
LRBM1	1	33	12	8	100	4	0	0	60	0	0	0	19	7	9	0	0	0	1	1
LRBM1	0	26	2	2	100	3	1	0	120	1	0	0	24	4	8	1	0	1	1	1
LMRP1	1	42	17	17	100	3	0	2	45	1	0	0	17	8	8	1	0	1	1	0
LMRP1	1	47	26	12	100	2	0	0	45	1	1	1	25	7	5	0	1	1	1	0
LMRP1	1	29	7	7	100	3	1	0	5	1	1	1	21	6	8	1	0	0	1	0
LMRP1	1	24	4	4	100	2	1	0	60	1	0	1	20	6	8	1	1	1	1	0
LMRP1	1	23	0,5	0,33	100	2	0	0	40	0	0	1	26	8	12	1	1	2	1	0
LMRP1	1	25	0,666666667	0,66	100	2	0	0	60	1	0	0	19	5	12	0	0	1	1	1
LMRP1	0	26	2	2	100	3	1	0	180	1	0	0	23	8	10	1	0	1	1	1
LMRP1	0	34	6	6	100	1	1	2	30	0	1	1	30	5	12	1	2	0	1	1
LMRP1	1	29	4	1	100	1	1	0	180	0	1	0	26	4	8	1	1	0	1	1
BJNP1	1	35	11	6	100	2	1	1	90	0	0	1	20	11	12	1	0	1	1	0
BJNP1	1	27	5	3	100	2	1	0	50	1	0	1	19	8	8	0	0	1	1	0
BJNP1	1	24	3	1	100	4	1	0	20	1	0	0	21	8	8	1	0	1	1	0
BJNP1	1	30	5	3	100	2	1	0	40	0	0	0	28	7	6	0	0	2	1	0
BJNP1	1	26	4	1	100	1	1	0	90	0	0	0	28	8	8	0	0	2	1	0
BJNP1	1	41	20	9	100	2	0	0	50	1	0	0	24	7	10	1	0	0	1	0
BJNP1	1	26	2	2	100	4	1	0	30	1	0	0	29	2	12	0	0	1	1	1
BJNP1	1	32	10	10	100	3	0	1	30	0	1	1	18	7	12	1	0	1	1	1
BJNP1	1	50	30	29	100	2	0	0	120	1	1	1	20	6	12	0	0	0	1	1
BJNP1	0	23	0,75	0,75	100	2	0	0	80	1	0	0	25	7	10	0	0	0	1	1
BJNP1	1	27	1	1	100	2	0	0	90	1	1	1	27	9	10	1	0	1	1	1
BJNP1	0	25	0,416666667	0,42	100	1	0	0	20	1	0	0	25	8	12	0	0	2	1	1
BCHC1	1	35	12	12	100	2	1	2	180	1	1	1	29	6	7	1	0	0	1	0
BCHC1	1	23	2	2	100	2	1	0	90	1	0	0	22	5	7	0	0	2	1	0
BCHC1	1	26	1	1	100	2	1	0	60	1	0	0	27	7	7	0	0	1	1	0
BCHC1	1	28	4	2	100	2	1	0	90	1	0	1	28	7	6	0	0	1	1	1
BCHC1	0	47	20	20	100	3	1	3	50	0	0	0	19	8	8	1	0	0	1	1
BCHC1	1	29	1	1	100	3	1	0	60	1	1	1	24	6	8	0	0	1	1	1
BCHC1	1	28	4	2	100	3	0	0	45	0	0	0	18	7	8	1	0	1	1	1
BCHC1	1	31	1	0,42	100	3	1	2	40	1	1	1	25	8	8	1	0	0	1	1
BCHC1	0	36	7	2	100	2	1	2	30	1	0	0	24	8	11	1	0	1	1	0
HTDC1	1	32	0,5	0,17	100	3	0	0	60	1	0	1	24	6	12	1	1	0	1	1
HTDC1	0	30	6	4	100	1	0	0	50	0	0	0	27	7	7	0	0	2	1	0
HTDC1	1	53	32	29	100	2	1	0	120	1	0	1	28	8	8	0	1	1	1	0
HTDC1	0	25	1	1	100	3	1	0	40	0	0	0	24	10	11	0	0	1	1	1
HTDC1	1	30	8	7	100	2	1	0	120	1	0	0	29	2	9	0	1	2	1	1
CCHC1	1	28	5	0,5	100	2	0	0	40	1	1	1	24	9	7	0	0	0	1	0
CCHC1	1	25	3,5	3,5	100	1	0	0	40	1	1	1	28	8	8	0	0	1	1	0
CCHC1	1	22	0,583333333	0,17	100	2	0	0	120	0	0	0	22	10	8	1	0	0	1	0
CCHC1	1	23	1,25	1	100	1	1	0	20	1	0	0	24	12	12	0	0	1	1	1
CCHC1	1	26	0,5	0,5	100	1	1	0	60	1	0	0	18	10	7	1	0	1	1	1
CCHC1	1	25	1	1	100	1	1	0	30	1	0	1	19	8	7	0	0	1	1	1
HTDM1	1	29	5,5	5,5	100	2	1	0	50	0	1	1	24	10	8	0	0	2	1	0
HTDM1	0	24	0,583333333	0,33	100	3	0	0	5	0	0	1	23	8	12	0	1	1	1	1
HTDM1	1	24	3	1,5	100	3	0	0	160	1	0	0	28	8	8	0	0	1	1	0
HTDM1	0	30	0,666666667	0,66	100	3	1	0	60	1	0	1	24	7	12	1	1	1	1	1
HTDM1	0	26	1,3	0,83	100	2	1	0	5	0	0	0	16	8	11	1	1	2	1	1
SATM1	1	22	0,583333333	0,5	100	1	1	0	120	0	0	0	22	5	11	0	2	0	1	0
SATM1	1	41	21	16	90	1	0	2	120	1	1	1	28	4	11	1	1	0	1	0
SATM1	0	33	1	1	100	3	1	0	40	0	0	0	17	7	11	0	1	0	1	0
SATM1	0	24	0,5	0,5	100	1	1	0	90	1	0	0	19	7	8	1	1	0	1	0
SATM1	1	27	2,5	2,5	100	1	1	0	40	0	1	1	14	9	8	1	1	0	1	0
SATM1	1	29	1	1	100	1	0	0	120	1	0	1	27	3	12	1	0	0	1	0
SATM1	0	24	0,583333333	0,42	100	1	0	0	80	1	1	1	25	7	12	1	1	0	1	0
SATM1	1	27	12	1,5	100	1	1	0	120	0	0	0	21	8	12	1	1	1	1	0
SATM1	1	37	11	10	80	3	1	4	30	0	1	1	18	8	11	1	0	0	1	0
SATM1	1	24	3	1	100	1	0	0	180	1	0	0	24	0	9	0	1	0	1	0
SATM1	1	26	4,5	4,5	100	1	0	0	60	0	1	0	23	1	7	1	2	2	1	1
SATM1	1	26	1,5	0,83	100	4	0	0	60	1	1	0	28	4	12	1	0	1	1	1
SATM1	1	42	20	6	90	1,714285714	0	3	75	1	1	1	22	1	11	2	0	1	1	1
SATM1	1	28	4,5	1,5	100	3	1	0	30	1	0	0	17	4	12	0	0	2	1	1
SATM1	1	27	4	4	100	2	0	0	50	0	1	1	21	2	8	1	0	2	1	1
AVCP1	1	23	2	0,33	100	1	1	0	120	1	0	0	28	8	10	0	1	1	1	0
AVCP1	1	26	2,25	2,25	100	1	0	1	30	1	1	1	26	6	8	1	1	1	1	0
AVCP1	1	24	2	2	100	1	1	0	30	1	1	1	20	9	11	0	1	1	1	0
AVCP1	1	35	14	13	100	3	0	2	30	1	0	0	38	7	12	1	0	1	1	1
AVCP1	1	34	0,666666667	0,66	100	5	0	3	60	1	1	1	29	9	12	1	1	1	1	1
AVCP1	1	27	3	2	100	2	1	0	40	1	1	0	24	4	9	0	0	0	1	1
AVCP1	1	33	10	10	100	3	0	0	40	1	1	1	29	6	9	0	0	1	1	1
AVCP1	1	30	0,666666667	0,42	100	1	0	0	5	1	0	0	29	0	10	0	0	1	1	1
AVCP1	1	38	8	8	100	1	1	2	80	1	1	1	18	6	5	1	1	1	1	1
SATC1	1	55	27	27	100	1	0	2	90	1	0	0	21	9	12	2	0	1	1	0
SATC1	1	35	13	4	80	1	1	2	40	1	0	1	17	8	8	1	0	0	1	0
SATC1	1	25	3	0,25	100	2	0	0	10	0	1	1	24	9	12	1	0	1	1	0
SATC1	1	52	18	5	100	1	1	2	120	1	0	0	22	8	8	0	0	0	1	0
SATC1	1	48	25	12	80	1	0	3	80	0	0	0	21	9	10	1	0	2	1	0
SATC1	0	44	15	13	100	1	1	1	40	1	0	0	24	8	9	1	0	0	1	0
SATC1	1	30	7	7	80	2	0	2	90	0	0	0	19	9	10	1	1	0	1	0
SATC1	0	29	6	0,25	100	3	0	2	90	1	0	1	21	10	10	1	0	0	1	0
SATC1	1	40	14	8	100	2	0	0	140	0	0	0	19	7	8	1	1	0	1	0
SATC1	1	41	15	1,75	100	2	1	0	40	1	0	0	17	3	10	0	1	1	1	0
SATC1	1	28	3	3	100	2	1	0	60	1	0	1	27	8	8	1	0	1	1	0
SATC1	1	36	11	11	100	1	0	0	120	1	1	1	28	6	11	0	0	2	1	1
SATC1	1	30	5	0,25	100	1	1	0	180	1	0	1	26	8	8	1	0	0	1	1
SATC1	1	40	6	6	80	1	1	3	90	1	0	0	22	7	8	1	0	0	1	1
EGPC1	1	33	11	6,5	100	3	0	1	60	1	0	1	22	7	11	1	0	0	1	0
EGPC1	1	27	3	1	100	1	1	0	60	1	1	1	22	7	12	1	0	0	1	0
EGPC1	1	26	3	3	100	2	0	1	90	1	0	0	25	7	12	1	1	0	1	0
EGPC1	0	42	7	1,5	100	7	0	2	140	0	1	1	17	12	8	1	0	0	1	0
EGPC1	1	27	3	1	100	2	1	0	90	1	1	1	25	7	12	1	0	0	1	0
EGPC1	1	29	4,5	2	100	1	0	0	70	1	0	1	26	5	8	1	0	2	1	0
EGPC1	1	28	3	3	100	3	1	0	60	1	1	1	25	5	11	1	0	0	1	1
EGPC1	1	25	2	2	100	3	0	0	80	0	0	0	20	1	9	0	0	0	1	1
EGPC1	1	30	9	8	100	2	1	0	40	0	1	1	24	4	10	1	0	0	1	1
EGPC1	0	28	5	5	100	4	0	0	50	1	0	0	17	8	9	1	0	1	1	1
EGPC1	0	29	5	3	100	2	0	1	80	0	0	0	22	6	12	1	0	1	1	1
EGPC1	1	33	9	6	100	2	0	0	90	1	0	0	28	4	12	1	0	0	1	1
JVRP1	1	23	1,25	1,25	100	3	0	1	90	1	1	1	28	6	12	1	0	0	1	0
JVRP1	1	24	0,666666667	0,66	100	2	0	1	30	0	0	0	19	10	12	1	0	1	1	0
JVRP1	1	35	10	3	100	3	0	2	20	1	0	0	21	8	11	1	0	1	1	0
JVRP1	0	36	14	3	100	3	1	3	50	0	1	1	17	4	8	1	0	1	1	0
JVRP1	0	42	20	20	80	3	1	3	45	1	0	1	14	5	11	1	1	1	1	1
JVRP1	1	24	2	0,42	100	2	0	0	50	0	0	1	25	6	12	0	1	1	1	1
JVRP1	1	34	3	2	100	1	1	2	40	1	0	0	21	6,433333333	12	1	0	0	1	1
PSLC1	1	24	2	2	100	2	1	0	60	1	0	0	20	8	11	0	0	1	1	1
PSLC1	1	27	3	3	100	2	1	0	90	1	0	0	20	8	10	0	0	0	1	0
PSLC1	1	26	4	4	100	2	1	0	60	1	0	0	15	8	8	0	0	0	1	1
PSLC1	1	47	23	10	100	2	1	0	10	0	0	0	16	8	9	0	0	0	1	0
PSLC1	1	27	4	3	100	2	1	0	80	0	0	1	17	9	12	0	0	0	1	0
PSLC1	0	26	0,5	0,5	100	2	0	0	20	0	0	1	19	10	10	1	0	0	1	0
PSLC1	0	31	5	3	100	4	1	0	30	0	0	0	20	8	8	1	0	0	1	1
PSLC1	0	26	2,5	2,5	100	3	1	0	50	0	0	0	16	8	12	0	0	1	1	0
PSLC1	1	28	6	3	100	3	1	0	90	1	0	0	24	8	9	1	1	0	1	0
PSLC1	1	29	7	5,5	100	3	0	1	40	1	1	1	25	8	8	1	0	2	1	1
EGPM1	0	27	4	0,1	100	3	1	0	30	0	1	0	24	6	8	1	0	0	1	0
EGPM1	0	38	11	11	100	3	0	0	60	0	0	0	26	9	12	0	0	1	1	0
EGPM1	1	24	1,25	0,75	100	2	1	0	120	1	1	1	20	7	12	1	0	0	1	0
EGPM1	1	23	1,75	1,25	100	2	1	0	75	0	1	1	20	8	11	1	0	0	1	0
EGPM1	0	27	2	1,5	100	1	1	0	90	0	0	0	17	8	8	1	1	0	1	0
EGPM1	1	24	1,5	1,5	100	2	1	0	60	1	1	1	29	6	12	1	0	1	1	0
EGPM1	1	28	6	6	100	3	0	0	20	0	1	0	16	7	12	1	0	0	1	1
EGPM1	1	26	3	0,5	100	2	1	0	80	1	0	1	21	8	8	1	0	0	1	1
EGPM1	0	51	17	13	80	5	0	5	60	0	0	0	16	4	11	1	0	1	1	1
EGPM1	0	22	0,666666667	0,33	100	3	0	0	30	1	0	1	23,33333333	8	10	0	0	0	1	0
EGPM1	1	24	2	2	100	2	1	0	30	1	1	1	18	7	9	0	1	1	1	1
EGPM1	1	24	2,5	2,5	100	3	1	0	100	1	1	0	20	3	12	0	0	0	1	1
EGPM1	1	24	2,25	2,25	100	2	1	0	60	1	1	1	13	6	9	1	0	1	1	1
SLSM1	1	32	10	10	100	3	0	1	100	0	1	1	29	6	9	1	0	0	1	0
SLSM1	1	26	4	4	100	2	0	0	60	0	1	1	26	6	12	1	0	0	1	0
SLSM1	0	27	0,666666667	0,33	100	2	1	0	10	1	0	1	21	7	10	1	0	0	1	1
SLSM1	1	23	1	1	100	2	1	0	30	0	1	0	32	3	10	0	0	0	1	0
SLSM1	1	33	8	1	100	2	0	0	60	1	0	0	24,44444444	8	12	1	1	0	1	0
SLSM1	1	29	6	1	100	2	1	0	150	0	0	0	20	5	12	1	0	0	1	0
SLSM1	1	33	9	2	100	1	0	0	30	1	0	1	22	4	12	1	0	0	1	1
SLSM1	1	28	4	2	100	2	0	0	80	1	1	0	22	4	8	0	0	0	1	1
SLSM1	1	33	8,5	1,5	100	3	0	0	30	1	1	1	30	8	11	0	0	0	1	0
LRBC1	1	22	0,666666667	0,42	100	1	0	0	30	0	0	0	30	8	12	0	0	0	1	1
LRBC1	0	25	2	2	100	2	1	0	30	0	0	0	17	8	8	1	0	0	1	0
LRBC1	1	27	4	4	100	2	0	0	10	0	0	1	26	9	7	1	0	0	1	0
LRBC1	1	24	0,833333333	0,66	100	1	0	0	80	1	0	1	28	6	12	0	0	2	1	0
LRBC1	1	22	0,583333333	0,58	100	2	0	0	35	1	0	0	28	8	8	0	0	1	1	0
LRBC1	1	23	1,5	1,5	100	2	0	0	80	1	0	1	18	7	8	1	1	1	1	0
LRBC1	1	24	1	1	100	1	1	0	80	0	1	1	22	6	10	0	0	0	1	1
LRBC1	1	24	2	2	100	3	0	0	40	1	1	0	19	8	12	1	1	1	1	1
LRBC1	1	27	5	5	100	2	0	0	60	1	1	0	14	8	11	0	0	2	1	1
LRBC1	1	25	3,25	1,25	100	3	0	0	30	0	0	0	18	8	8	1	0	1	1	0
LRBC1	1	30	5	1,25	100	3	0	0	60	1	1	1	27	8	11	1	1	1	1	0
LRBC1	1	38	8	4,5	100	3	0	1	60	1	0	1	22	8	9	1	1	1	1	1
LRBC1	1	29	4	4	100	4	1	0	80	1	1	1	21	7	8	0	0	1	1	0
LRBC1	0	40	3	3	100	4	0	3	30	0	0	1	26	8	11	1	0	1	1	0
BCHM1	1	36	3	3	100	2	0	0	60	1	1	1	25	5	8	0	0	1	1	0
BCHM1	1	37	1,25	1,25	100	2	1	0	30	1	1	1	21	7	8	0	0	0	1	1
BCHM1	1	34	10	4,5	100	2	1	0	15	1	0	0	23	7	8	1	1	0	1	1
BCHM1	1	23	1,25	1,25	100	2	0	0	150	0	1	1	28	4	8	1	0	0	1	0
BCHM1	0	25	1,5	1,5	100	2	1	0	80	1	0	0	20	8	11	1	0	0	1	1
BCHM1	0	25	1,5	1,5	100	1	1	0	120	0	1	0	33	5	10	1	1	1	1	0
BCHM1	1	47	21	21	100	2	1	0	80	0	0	0	29	8	8	1	1	1	1	0
BCHM1	0	31	10	0,42	100	2	0	0	20	0	0	0	22	8	12	1	0	0	1	0
BCHM1	1	31	6	5	100	2	1	0	90	0	0	1	21	7	9	0	0	1	1	0
BCHM1	1	25	3,5	3,5	100	1	1	0	180	1	1	1	22	4	11	0	0	0	1	1
BCHM1	1	27	5	0,25	100	3	1	0	20	1	1	1	24	8	6	1	0	0	1	0
BCHM1	1	27	2,5	2,5	100	1	0	0	60	1	1	1	30	5	8	1	0	1	1	0
BCHM1	0	28	2,5	2,5	100	1	0	0	90	1	0	0	18	7	10	1	1	2	1	1
BCHM1	1	21	0,666666667	0,42	100	1	1	0	10	0	1	0	21	5	11	0	0	1	1	1
BCHM1	0	26	2,5	2,5	100	5	1	0	10	0	0	0	15	8	7	0	0	1	1	1
BCHM1	1	29	5,5	5,5	100	1	1	0	60	1	0	0	14	4	7	0	1	3	1	0
BCHM1	0	25	1,75	1,75	100	1	1	0	90	1	1	1	24	2	6	1	0	1	1	1
BCHM1	1	27	3	3	100	1	1	0	30	1	0	1	23	4	12	1	1	1	1	1
BCHM1	1	25	1	1	100	1	1	0	120	0	1	1	29	6	10	0	0	2	1	1
BCTC1	1	29	7	0,83	100	2	1	0	20	0	0	0	18	5	9	0	0	1	1	0
BCTC1	1	35	10	5,5	100	2	1	0	60	0	0	0	20	4	8	0	0	0	1	0
BCTC1	0	32	7	5	100	2	1	0	90	1	0	0	25	7	9	0	0	0	1	0
BCTC1	1	48	5	3	100	2	0	3	20	0	0	0	22	7	11	1	0	1	1	0
BCTC1	1	40	17	14	80	2	1	2	90	1	0	0	21	5	10	1	0	1	1	0
BCTC1	0	30	4,5	1	100	3	0	0	40	1	0	0	26	7	12	1	0	0	1	0
BCTC1	1	43	20	13	90	2	1	3	30	1	1	1	20	6	12	1	0	1	1	0
BCTC1	1	29	7	1	100	3	1	0	45	0	1	0	22	8	10	0	0	0	1	0
BCTC1	0	22	0,666666667	0,66	100	2	1	0	40	1	1	0	28	6	11	0	0	0	1	0
BCTC1	1	29	4	4	100	5	0	0	75	1	1	1	22	8	12	0	0	1	1	1
BCTC1	0	26	0,75	0,75	100	4	0	0	30	1	1	1	22	5,333333333	12	1	0	0	1	1
BCTC1	1	29	8	2,5	100	2	1	0	80	1	0	0	21	7	12	1	0	1	1	1
BCTC1	0	40	3	3	100	2	0	0	90	0	0	0	24	6	8	0	0	2	1	1
BCTC1	1	23	0,666666667	0,66	100	3	0	0	80	1	0	0	28	8	12	0	0	0	1	1
BCTC1	1	25	2	2	100	2	1	0	60	1	1	1	24	0	12	1	0	1	1	1
BCTC1	0	26	1,5	1,5	100	4	0	0	60	1	1	1	26	2	12	1	0	2	1	1
BCTC1	1	40	16	1,75	100	10	1	0	60	0	0	0	16	6	10	0	1	1	1	1
BCTC1	1	26	2,5	2,5	100	1	1	0	15	1	0	0	26	0	12	1	0	2	1	1
BCTC1	1	24	3	1,5	100	5	1	0	150	0	1	0	27	4	11	1	0	0	1	1
NCKP1	0	37	1	0,33	100	2	0	0	30	0	0	0	25	10	11	0	0	1	1	0
NCKP1	1	26	3	1	100	2	0	0	40	0	0	1	27	8	12	0	2	1	1	0
NCKP1	0	25	1,25	1,25	100	1	1	0	40	0	0	0	17	7	9	0	0	0	1	1
NCKP1	0	28	1	1	100	1	1	0	30	1	0	1	20	0	8	0	1	2	1	1
PSLC3	1	23	1,25	1,25	100	1	0	0	120	1	0	0	22	7	7	0	1	0	1	0
PSLC3	1	45	24	2	100	1	1	1	50	0	1	1	24	7	9	1	0	0	1	0
PSLC3	1	40	17	12	100	1	0	2	40	1	0	0	21	10	9	1	0	0	1	0
PSLC3	1	47	27	24	100	1	1	2	90	1	1	1	33	7	8	1	0	0	1	0
PSLC3	1	24	2	2	100	1	0	0	90	1	0	0	18	7	9	1	1	0	1	0
PSLC3	1	39	9	9	100	2	1	0	90	1	1	1	16	8	8	0	0	0	1	0
PSLC3	1	34	5	2,5	80	1	1	1	120	0	0	0	15	11	10	1	1	0	1	0
PSLC3	1	55	29	10	100	1	1	0	100	0	0	0	20	8	8	2	0	0	1	0
PSLC3	1	28	6	1,5	80	3	0	1	180	0	1	0	20	4	8	1	0	0	1	0
PSLC3	1	51	27	23	100	1	1	2	90	1	1	1	21	6	8	1	1	0	1	0
PSLC3	1	36	11	11	100	1	1	0	90	0	1	1	28,75	8	8	0	0	0	1	1
PSLC3	1	43	21	13	100	1	1	1	90	0	1	1	21	7	12	1	0	0	1	1
PSLC3	0	56	28	28	100	1	1	3	15	0	0	0	22	11	12	1	0	0	1	1
PSLC3	1	49	24	22	100	1	0	0	40	1	0	1	19	3	12	0	0	0	1	1
PSLC3	0	24	1,5	0,25	100	2	1	1	180	0	0	1	23	8	10	1	0	0	1	1
PSLC3	1	42	8	5	80	1	1	1	120	1	1	1	30	4	12	1	0	0	1	1
PSLC2	1	27	4	4	100	2	0	0	40	0	0	0	24	9	9	1	0	2	1	1
PSLC2	1	30	7	1,5	100	2	1	0	40	0	1	1	18	8	8	0	0	1	1	0
PSLC2	0	25	2,5	2,5	100	2	1	0	50	1	0	1	33	7	12	0	0	1	1	0
PSLC2	1	35	13	3	100	2	1	0	50	1	1	1	23	12	12	1	0	1	1	0
PSLC2	1	23	0,583333333	0,58	100	2	0	0	30	1	0	1	26	6	7	0	0	0	1	0
PSLC2	0	25	3	3	100	2	1	0	120	0	0	0	16	7	10	0	1	1	1	0
PSLC2	1	24	1	0,5	100	3	0	0	80	1	0	0	24	7	9	0	0	0	1	1
PSLC2	1	31	9	4	100	3	1	0	90	1	0	0	22	8	8	0	0	0	1	1
PSLC2	1	21	0,5	0,5	100	4	1	0	120	1	1	1	23	8	8	0	0	0	1	1
PSLC2	1	25	1,5	1,5	100	3	1	0	120	0	0	0	29	6	12	0	0	1	1	0
PSLC2	0	31	4	4	100	2	0	1	30	1	1	1	26	6	8	1	2	2	1	1
EGPC2	1	24	0,75	0,75	100	1	1	0	120	1	0	0	22	9	12	0	1	1	1	1
EGPC2	0	36	4	4	100	2	1	3	60	0	0	0	15	10	9	1	0	0	1	1
EGPC2	1	25	0,666666667	0,66	100	1	0	0	60	1	0	0	29	4	10	0	0	0	1	1
EGPC2	1	26	1,5	1	100	1	1	0	100	1	0	1	20	8	9	0	1	1	1	1
EGPC2	1	28	5	5	100	1	0	0	40	1	0	0	36	1	7	0	0	2	1	0
EGPC2	1	25	2	0,66	100	2	1	0	20	1	0	0	24	8	8	0	0	1	1	0
EGPC2	0	60	35	13	100	3	1	2	90	0	0	0	23	8	8	1	0	0	1	0
EGPC2	1	34	10	6,5	80	2	1	2	75	0	1	1	19	9	10	1	0	0	1	0
EGPC2	0	25	3,5	3,5	100	1	1	0	20	1	0	0	19	6	8	0	1	1	1	1
EGPC2	1	26	4	2	100	1	1	0	90	0	1	0	22	7	8	1	0	1	1	1
EGPC2	1	24	2,5	2,5	100	1	1	0	90	0	0	0	24	9	8	1	0	0	1	1
EGPC2	0	27	0,666666667	0,66	100	2	1	0	30	0	0	0	15	8	8	0	1	1	1	1
EGPC2	1	22	0,75	0,66	100	1	1	0	50	1	1	0	17	8	12	0	0	0	1	1
EGPC2	1	26	2	1	100	1	1	0	120	1	1	0	30	7	12	1	0	0	1	0
EGPC2	0	28	1,5	1,25	100	1	1	0	15	1	0	0	18	8	8	1	0	0	1	0
PSLM1	0	28	2	2	100	4	0	0	150	1	1	0	22	12	12	1	0	1	1	0
PSLM1	1	25	4	2	100	2	1	0	60	0	1	1	27	12	12	1	0	0	1	0
PSLM1	1	34	6	0,17	100	2	1	1	30	1	1	1	27	12	12	1	0	1	1	0
PSLM1	1	30	7	3,5	100	2	1	0	60	0	0	0	20	10	11	0	0	1	1	0
PSLM1	1	24	2	2	100	1	0	0	80	0	0	0	21	11	11	0	1	1	1	1
PSLM1	1	23	2	1,5	100	2	1	0	35	1	1	1	17	12	12	1	1	0	1	1
PSLM1	1	26	3	0,25	100	2	1	0	90	1	1	0	21	7	7	1	0	0	1	1
PSLM1	1	26	4	0,17	100	3	0	0	35	0	1	0	25	8	9	1	0	0	1	1
PBRP1	1	43	13	10	100	1	1	1	90	1	1	1	23	4	11	1	1	0	1	0
PBRP1	1	48	28	9	100	1	1	2	20	0	0	0	27	4	9	1	0	0	1	0
PBRP1	1	37	13	8	80	1	1	2	75	0	1	1	26	0	11	1	0	0	1	0
PBRP1	1	27	6	3	100	1	1	0	60	0	0	0	18	0	8	1	1	2	1	0
PBRP1	0	47	20	10	100	1	1	4	45	0	0	0	18	8	11	1	1	2	1	0
PBRP1	1	26	3	3	100	2	0	0	40	0	0	0	26	5	6	0	0	1	1	0
PBRP1	1	24	0,833333333	0,83	100	1	1	0	20	1	0	1	22	0	12	1	1	1	1	0
PBRP1	0	37	5	4	100	1	1	0	60	1	0	0	21	8	9	0	0	0	1	1
PBRP1	1	41	8	8	100	1	1	1	30	1	1	0	22	8	8	2	0	2	1	1
PBRP1	0	50	16	8	100	1	1	3	90	0	0	0	20	8	10	1	0	2	1	1
PBRP1	0	33	7	7	100	1	1	0	30	0	0	0	24	9	8	0	0	0	1	1
CCHM1	1	42	19	19	100	3	1	0	50	0	0	0	14	6	11	0	0	1	1	1
CCHM1	1	27	5	2,5	100	2	1	0	30	0	0	0	20	8	12	1	0	0	1	0
CCHM1	0	28	4	0,58	100	2	0	0	90	0	0	0	26	7	12	1	0	1	1	0
CCHM1	1	27	6	3,5	100	1	0	0	30	1	1	0	28	6	9	1	0	1	1	0
CCHM1	1	28	6	2	100	1	0	0	140	1	0	0	22	4	12	1	0	1	1	0
CCHM1	1	25	4	2,5	100	2	1	0	50	0	0	0	27	4	7	0	0	1	1	0
CCHM1	1	27	5	0,5	100	1	1	0	40	1	0	0	21	8	12	0	0	0	1	1
CCHM1	1	26	1,5	1,5	100	1	0	0	30	1	0	0	24	8	9	0	0	1	1	1
CCHM1	1	31	9	5	100	1	0	0	90	0	0	0	24	3	11	0	1	1	1	1
CCHM1	1	28	4	4	100	1	0	0	90	1	0	1	22	9	12	1	1	1	1	0
CCHM1	1	24	0,916666667	0,83	100	1	1	0	90	1	0	0	17	8	8	0	0	1	1	1
CCHM1	0	27	1,5	0,5	100	1	0	0	50	0	0	0	25	6	7	1	0	0	1	1
CCHM1	1	27	5	0,17	100	1	0	0	60	1	1	1	35	5	12	0	0	0	1	1
RPCP1	1	27	5	0,42	100	1	0	1	30	1	1	1	27	8	8	0	0	0	0	0
RPCP1	1	40	16	1	100	1	0	0	30	1	0	0	22	8	9	1	1	1	0	0
RPCP1	1	49	20	6	100	1	1	2	10	1	0	0	15	4	11	2	0	0	0	0
RPCP1	1	47	28	12	100	1	1	2	30	1	1	0	21	8	8	1	1	1	0	0
RPCP1	1	52	7	7	100	1	0	3	60	1	1	1	28	6	12	2	2	0	0	0
RPCP1	1	43	7	7	100	1	1	1	90	0	0	0	21	10	7	1	0	1	0	0
RPCP1	1	25	3,5	0,1	100	2	1	0	50	0	0	0	28	7	9	0	0	0	0	0
RPCP1	1	27	8	4,5	100	2	0	0	20	1	0	1	20	5	8	0	0	0	0	0
RPCP1	1	27	7	0,25	100	1	0	0	180	1	1	1	29	6	8	0	1	0	0	0
RPCP1	1	32	12	0,5	100	3	0	2	80	0	1	1	22	7	12	1	0	1	0	1
RPCP1	0	24	6	4	100	1	1	0	5	0	0	0	17	8	12	0	0	0	0	0
HMNM1	0	50	17	2,5	100	2	1	2	20	1	1	1	17	0	11	1	1	0	0	0
HMNM1	1	30	6	6	100	1	1	0	30	1	1	1	30	4	8	0	0	1	0	0
HMNM1	0	26	4	1	100	1	0	0	45	0	0	0	22	8	11	0	0	1	0	1
HMNM1	1	25	6	0,33	100	2	1	0	70	1	0	0	20	6	11	0	1	1	0	1
HMNM1	0	43	11	11	100	2	0	4	80	1	0	1	26	7	8	0	0	1	0	1
HMNM1	1	24	1	0,1	100	1	1	0	60	0	0	0	23	7	12	0	1	0	0	1
TNNP1	1	51	20	0,1	100	1	1	4	120	1	1	1	26	8	6	2	0	1	0	0
TNNP1	0	31	11	1,5	100	1	0	0	120	1	1	1	32	4	8	1	0	0	0	0
TNNP1	1	29	6	1	100	1	1	1	90	1	1	1	21	9	12	1	0	0	0	0
BCTM1	0	45	21	2,5	100	2	1	2	60	0	1	1	22	8	8	1	2	0	0	0
BCTM1	1	29	11	7	100	2	1	2	30	1	1	1	33	8	12	0	1	0	0	0
BCTM1	1	29	5	2	100	2	1	0	50	1	1	1	26	8	12	0	2	0	0	0
BCTM1	1	32	12	2	100	2	1	0	60	1	1	1	27	8	8	1	1	0	0	0
BCTM1	1	29	5	5	100	1	1	0	60	0	0	0	14	7	12	0	0	0	0	1
BCTM1	1	25	5	4	100	2	1	0	40	1	1	1	21	7	8	0	0	0	0	1
BCTM1	0	44	0,33	0,33	100	1	1	1	20	1	0	1	22	10	11	0	0	0	0	1
SLSC1	1	53	13	7	100	2	0	2	120	1	0	0	23	8	8	2	0	0	0	0
SLSC1	1	48	10	2	100	2	0	0	90	0	0	0	16	8	8	0	0	0	0	0
SLSC1	1	50	20	7	100	2	0	3	20	1	1	1	20	8	12	2	1	0	0	0
SLSC1	0	44	9	6	100	2	0	3	90	1	0	1	25	8	9	1	0	0	0	1
LRBM1	1	33	1,5	1,5	100	2	1	0	120	1	1	0	18	8	12	1	0	0	0	0
LRBM1	1	31	7	0,66	100	2	1	1	45	0	1	1	22	8	12	1	0	1	0	0
LRBM1	1	30	7	6	80	2	0	2	100	1	1	1	29	4	11	1	1	0	0	0
LRBM1	1	26	2	1,5	100	2	0	0	75	1	1	0	32	5	10	0	1	1	0	1
LRBM1	1	38	15	1	100	3	0	4	120	1	0	0	24	7	8	1	0	0	0	1
LRBM1	1	37	14	0,75	100	1	1	3	60	1	1	1	25	6	8	0	0	1	0	1
LRBM1	1	20	1,5	0,92	100	2	0	0	80	1	1	1	24	4	9	0	1	0	0	1
LMRP1	1	41	18	4	80	2	0	3	60	1	0	0	15	8	8	1	0	1	0	0
LMRP1	1	35	4	4	100	4	0	2	20	1	1	1	18	5	7	1	1	0	0	1
LMRP1	0	28	4	4	100	2	0	0	140	0	0	0	25	5	12	0	2	0	0	1
LMRP1	1	44	7	7	100	2	0	3	50	1	1	0	25	8	12	2	0	1	0	1
BJNP1	1	43	20	10	100	2	0	0	100	1	1	1	22	7	5	0	0	0	0	0
BJNP1	1	30	10	10	100	2	0	0	120	1	0	1	35	7	11	1	0	1	0	0
BJNP1	1	46	13	3	100	2	0	3	120	0	0	1	17	6	6	2	1	1	0	0
BJNP1	0	59	40	40	100	2	0	2	150	1	1	0	32	8	8	1	1	0	0	0
BJNP1	1	45	3	1	100	1	1	2	210	1	1	1	16	6	7	2	0	0	0	1
BJNP1	1	57	33	6	100	2	0	2	20	1	1	1	23	8	6	1	0	0	0	1
BJNP1	1	46	8	6	100	2	1	1	50	1	0	1	18	8	11	1	0	0	0	1
BJNP1	1	39	15	1	100	2	0	0	360	1	1	1	24	3	4	0	0	0	0	1
BCHC1	1	26	8	8	100	2	1	0	150	1	1	1	24	8	8	1	0	1	0	0
BCHC1	1	37	5	0,25	100	2	1	2	30	0	0	0	21	8	9	0	0	0	0	0
BCHC1	0	54	20	9	100	3	1	3	120	1	0	1	16	8	8	1	0	0	0	1
BCHC1	1	34	6	6	100	2	1	1	120	1	1	0	18	8	8	1	0	2	0	1
BCHC1	0	25	3	0,5	100	2	1	1	30	1	1	0	22	8	10	0	1	0	0	1
BCHC1	1	50	15	10	100	1	1	3	10	1	0	1	21	7	10	1	0	1	0	1
HTDC1	1	28	10	0,42	100	2	0	0	60	1	0	0	24	8	9	0	1	0	0	0
HTDC1	1	40	18	6,5	100	1	0	0	90	1	1	0	18	3	9	1	0	1	0	1
HTDC1	1	62	9	9	100	1	1	3	120	1	0	0	15	6	12	0	1	1	0	1
CCHC1	1	58	9	0,66	100	2	1	2	120	1	0	0	18	12	10	1	0	0	0	1
CCHC1	1	35	15	3	100	2	0	0	40	1	1	1	21	8	12	1	0	0	0	0
CCHC1	1	35	5	3	100	2	0	1	40	1	1	1	27	8	3	1	0	0	0	1
CCHC1	0	45	17	4	100	2	1	2	40	1	1	1	14	7	7	0	0	1	0	1
CCHC1	0	41	12	2,5	100	1	1	0	30	1	1	0	19	7	5	0	0	1	0	1
HTDM1	0	26	2,5	2,5	100	1	1	0	30	0	0	0	23	7	11	0	0	2	0	1
HTDM1	1	27	3,5	1	100	1	0	0	120	1	1	0	23	9	9	1	1	2	0	0
SATM1	1	44	21	11	90	1	1	2	120	0	0	0	22	5	12	1	1	0	0	0
SATM1	1	49	12	7	100	1	1	2	180	0	0	0	22	8	8	1	2	1	0	0
SATM1	1	47	20	5	100	1	1	2	70	1	1	1	23	7	7	1	0	0	0	0
SATM1	0	23	3	0,58	100	1,555555556	1	0	180	1	0	0	24	6	9	0	2	0	0	0
SATM1	0	34	5	5	100	1	0	0	60	1	1	1	34	6	7	1	1	1	0	0
SATM1	1	41	12	9	90	2	0	3	90	0	0	0	18	4	12	2	0	1	0	1
SATM1	0	30	3	3	100	4	0	0	60	0	0	0	15	4	12	1	0	1	0	1
SATM1	1	37	13	12	100	1	1	1	60	1	0	0	18	1	7	0	1	1	0	1
SATM1	0	61	22	22	100	1	0	4	280	1	1	1	20	4	12	1	0	0	0	1
SATM1	1	34	10	0,33	100	2	1	0	60	1	1	0	31	2	8	1	0	0	0	1
AVCP1	0	50	17	7	100	3	1	4	15	0	1	1	29	7	10	1	1	1	0	0
AVCP1	1	34	14	7	100	2	0	2	40	0	0	1	22	4	12	1	1	1	0	0
AVCP1	1	30	3,5	3	100	2	0	0	120	0	0	0	23	8	8	0	1	1	0	0
AVCP1	1	20	0,25	0,17	100	1	1	0	30	0	0	0	18	8	11	0	0	0	0	0
AVCP1	0	22	3	3	100	1	1	0	60	1	1	1	29	11	8	0	1	1	0	1
AVCP1	0	52	4	4	100	2	0	3	90	1	1	1	20	7	11	1	1	2	0	1
AVCP1	0	44	14	14	100	2	1	1	60	1	0	1	16	5	8	1	1	1	0	1
AVCP1	0	30	10	10	100	2	1	0	90	1	1	1	22	9	9	0	0	0	0	1
SATC1	1	48	27	25	100	1	1	2	70	1	0	1	21	9	9	1	0	1	0	0
SATC1	0	49	26	26	100	2	1	4	60	1	0	0	23	7	7	1	0	1	0	0
SATC1	1	48	23	23	100	1	0	2	180	1	1	1	28	7	8	2	1	1	0	0
SATC1	1	59	30	30	100	2	0	2	180	0	0	0	18	8	8	1	0	1	0	0
SATC1	1	28	5	3	100	1	1	0	180	1	1	1	20	8	8	1	0	1	0	0
SATC1	1	23	3	2	100	2	1	0	90	0	0	0	20	8	8	0	2	1	0	0
SATC1	0	37	7	0,25	100	1	1	1	60	0	0	0	13	5	10	1	0	1	0	1
SATC1	1	40	20	19	100	1	0	0	70	1	1	0	25	8	9	1	1	1	0	1
SATC1	0	40	17	10	100	1	1	3	80	1	0	1	27	6	7	1	0	1	0	1
EGPC1	0	53	30	8	100	1	0	3	30	1	0	1	22	5	7	2	1	0	0	0
EGPC1	1	31	4,5	4,5	100	2	0	0	160	0	1	0	24	7	10	1	0	0	0	0
EGPC1	0	25	0,66	0,42	100	5	0	0	90	1	0	0	19	6	11	0	0	0	0	0
EGPC1	1	29	6	4	100	3	1	1	180	0	1	0	20	11	11	1	1	0	0	0
EGPC1	0	46	27	8	100	3	0	2	60	1	0	0	22	5	10	1	0	0	0	1
EGPC1	1	20	2	2	100	2	0	0	60	1	0	0	19	8	8	0	0	0	0	1
EGPC1	1	22	3	1	100	1	1	0	60	0	1	0	21	7	12	1	0	0	0	1
EGPC1	1	28	11	1	100	2	0	0	30	1	1	0	24	6	12	1	0	1	0	1
JVRP1	1	39	18	4,5	100	2	1	0	60	1	1	0	21	9	11	0	0	1	0	0
JVRP1	1	27	8	4	100	2	1	2	45	0	0	0	21	10	12	1	0	0	0	0
JVRP1	1	21	0,92	0,92	100	2	1	0	40	1	0	1	15	7	6	0	1	0	0	0
JVRP1	1	43	13	1	100	2	1	2	90	1	0	1	34	10,66666667	12	1	1	0	0	1
JVRP1	0	51	26	2	100	3	1	0	30	0	1	1	17	9,083333333	10	1	0	0	0	1
PSLC1	0	44	10	5	100	3	1	0	70	0	0	0	23	11	12	0	0	0	0	1
PSLC1	1	48	20	6	100	2	1	2	40	0	0	1	21	8	8	1	0	1	0	0
PSLC1	0	35	1	0,17	100	2	1	1	70	1	0	1	11	8	10	1	0	0	0	0
PSLC1	1	48	9	1	100	2	1	3	240	1	0	0	35	7	8	1	0	0	0	0
PSLC1	1	55	20	15	100	3	1	0	120	0	0	0	18	8	9	0	0	0	0	1
PSLC1	1	29	1,5	1	100	4	1	2	80	0	0	0	14	10	10	1	0	1	0	1
PSLC1	1	28	5,5	5,5	100	4	1	1	40	1	0	1	20	6	8	1	0	0	0	0
EGPM1	0	26	7	5	100	5	0	0	120	0	0	0	16	8	12	0	0	1	0	0
EGPM1	1	29	5	5	100	2,5	1	0	60	1	1	1	24	8	9	0	0	0	0	0
EGPM1	1	23	0,66	0,66	100	1	1	0	30	0	0	1	14	11	9	0	0	1	0	1
EGPM1	1	30	2	2	100	3	1	0	20	1	0	0	21	7	10	0	1	1	0	1
EGPM1	1	40	3	3	100	1	1	0	80	0	0	0	17	4	8	0	0	0	0	1
SLSM1	1	37	10	5	100	3	1	2	45	1	0	0	25	8	12	1	0	0	0	0
SLSM1	1	28	8	0,75	100	2	1	0	45	1	1	1	30	4	9	1	0	0	0	0
SLSM1	1	40	7	5,5	100	2	1	4	180	1	1	1	24	8	8	1	0	0	0	0
SLSM1	1	47	23	23	100	2	0	0	60	1	0	0	25	0	11	2	0	0	0	1
LRBC1	0	48	0,66	0,5	100	2	1	4	50	1	1	0	26	9	9	1	0	0	0	1
LRBC1	1	25	0,75	0,58	100	2	1	0	30	1	0	0	21	9	9	0	0	0	0	1
LRBC1	1	25	4,5	1,25	100	2	1	0	120	0	1	0	17	6	8	1	0	0	0	1
LRBC1	0	37	6	5	100	1	1	3	120	0	0	0	21	8	8	1	0	0	0	0
LRBC1	1	30	7	1,25	100	1	0	0	60	1	0	0	19	8	12	0	1	1	0	1
LRBC1	0	22	2	0,58	100	1	0	0	100	1	1	0	21	8	8	0	1	1	0	1
LRBC1	0	38	4	1	100	3	0	2	100	1	1	1	18	8	10	2	0	1	0	0
LRBC1	1	50	7	7	100	3	1	3	90	1	1	0	15	9	9	1	0	0	0	1
BCHM1	1	35	12	10	100	2	1	2	90	0	0	0	14	8	8	1	0	1	0	0
BCHM1	1	57	29	22	100	2	1	2	60	0	0	0	18	8	8	1	0	1	0	0
BCHM1	1	42	20	13	100	2	1	3	60	1	0	0	15	7	10	1	0	0	0	0
BCHM1	0	57	17	16,5	100	3	1	0	60	1	1	0	21	11	12	1	0	1	0	0
BCHM1	0	53	35	20	100	2	0	2	180	1	1	1	29	3	8	1	0	0	0	0
BCHM1	1	38	13	11	100	2	1	2	90	1	1	0	28	7	8	1	0	1	0	0
BCHM1	1	23	1,5	1,5	100	2	1	0	150	0	0	0	15	10	12	0	0	1	0	0
BCHM1	1	33	0,33	0,17	100	1	1	2	30	1	0	0	25	10	11	1	1	1	0	0
BCHM1	1	45	4	4	100	1	0	0	80	1	1	1	25	7	11	0	0	1	0	1
BCHM1	0	29	1,5	1,5	100	1	1	0	30	1	1	1	25	3	11	1	1	1	0	1
BCHM1	1	34	6	4	100	2	1	0	50	1	1	1	24	5	11	0	1	1	0	1
BCHM1	1	47	12	12	100	1	0	2	150	1	1	1	28	9	9	2	3	1	0	1
BCHM1	1	49	8	5	100	1	1	3	120	1	1	1	18	5	8	2	0	1	0	1
BCTC1	1	28	8	2,5	100	2	1	2	80	0	0	0	19	6	9	1	0	0	0	0
BCTC1	1	24	3	3	100	2	1	0	45	1	0	1	28	8	9	1	0	0	0	0
BCTC1	1	37	16	4	100	2	1	1	70	0	0	1	18	8	10	1	0	0	0	0
BCTC1	1	29	4	2	100	2	1	0	90	0	1	1	15	6	8	1	0	0	0	0
BCTC1	1	23	0,75	0,25	100	1	1	0	60	1	1	1	21	8	12	0	0	0	0	1
BCTC1	1	30	1,5	1,5	100	2	1	0	45	1	1	1	23	3	8	1	1	0	0	1
BCTC1	1	31	13	1,5	100	7	0	0	60	1	0	1	35	6	12	1	0	0	0	1
BCTC1	1	45	9	2	100	3	1	2	35	1	1	1	21	4	12	1	0	0	0	1
BCTC1	1	25	0,75	0,33	100	1	1	0	60	1	0	0	17	5,5	11	0	0	0	0	1
NCKP1	0	23	1,25	1,25	100	2	0	0	90	1	1	1	21	6	12	1	1	0	0	1
NCKP1	1	35	10	10	80	2	1	2	120	1	0	1	19	5	10	1	0	1	0	0
NCKP1	1	23	0,33	0,1	100	1	1	0	90	0	0	0	21	8	12	0	1	0	0	0
NCKP1	0	29	3	3	100	2	1	0	30	1	0	0	22	4	8	0	0	0	0	1
NCKP1	1	46	17	16	80	4	1	0	120	1	1	1	22	8	8	1	1	0	0	1
PSLC3	0	39	10	10	100	1	0	2	80	0	1	1	21	7	8	1	0	0	0	0
PSLC3	1	49	12	12	100	1	0	2	120	1	1	1	27	1	8	1	0	0	0	0
PSLC3	1	27	6	6	100	5	0	3	60	0	1	1	20	4	8	1	1	0	0	0
PSLC3	1	43	8	5	100	2	0	1	105	1	1	1	26	7	7	0	1	1	0	0
PSLC3	1	37	16,5	16,5	100	2	1	1	50	0	1	1	33	6	7	0	1	0	0	0
PSLC3	0	48	22	3,5	100	1	0	2	50	0	0	1	21	9	9	1	0	1	0	0
PSLC3	1	23	4	3	100	1	1	0	120	1	1	1	29	9	5	1	2	0	0	0
PSLC3	1	25	2	0,25	100	1	1	0	60	0	0	0	21	9	8	1	0	0	0	0
PSLC3	1	48	30	24	100	1	1	2	90	0	0	0	19	7	12	1	0	0	0	1
PSLC3	1	36	8	5	100	2	1	0	80	1	0	1	18	8	8	0	0	1	0	1
PSLC3	0	59	34	30	100	1	1	3	180	0	0	0	11	8	9	1	0	0	0	1
PSLC3	0	55	33	33	100	1	1	0	40	0	0	0	19	8	8	0	0	1	0	1
PSLC3	1	35	12	12	100	2	1	1	40	0	0	1	17	7	12	2	0	1	0	1
PSLC2	1	41	20	10	100	2	1	2	25	1	0	1	20	7	8	1	0	1	0	0
PSLC2	1	29	6	6	100	2	1	1	90	1	1	1	23	8	8	0	1	1	0	0
PSLC2	1	40	20	20	100	3	0	0	120	1	0	1	19	8	7	0	0	0	0	0
PSLC2	0	40	16	11	100	2	1	4	120	0	0	0	23	8	8	1	0	1	0	0
PSLC2	1	30	11	8	100	3	0	0	120	1	1	1	20	8	8	0	0	1	0	1
EGPC2	0	38	6	4	100	2	1	0	90	1	0	0	16	8	8	1	1	1	0	0
EGPC2	1	28	6	0,58	100	2	1	1	120	1	0	0	11	8	8	1	0	0	0	0
EGPC2	0	28	3	3	100	2	1	0	20	1	1	1	22	7	10	1	0	1	0	0
EGPC2	1	37	4	2,5	100	2	1	0	20	0	0	0	31	11	8	0	1	1	0	0
EGPC2	0	53	27	1,5	100	1	1	1	40	1	0	1	19	8	12	0	1	0	0	1
EGPC2	1	40	22	5	100	1	1	1	180	1	0	0	17	8	12	1	0	0	0	1
EGPC2	1	33	11	6,5	100	7	1	3	150	0	1	1	25	8	12	1	0	0	0	1
EGPC2	0	56	28	11	100	1	1	3	120	1	0	0	19	4	9	0	0	1	0	1
PSLM1	0	30	11	5	100	1	1	0	30	0	1	0	23	10	12	1	0	0	0	0
PSLM1	1	31	7	0,66	100	2	1	0	30	1	1	1	26	8	10	2	1	2	0	0
PSLM1	1	31	8	8	100	2	0	1	90	0	1	1	24	8	8	1	0	0	0	0
PSLM1	1	47	1,5	1,5	100	3	0	1	40	0	1	0	16	8	8	2	0	1	0	1
PBRP1	1	26	4	2,5	100	1	1	0	10	1	1	1	36	2	7	0	1	1	0	0
PBRP1	1	24	4	4	100	1	0	0	20	0	1	1	27	1	9	1	0	1	0	0
PBRP1	0	28	0,17	0,17	100	2	0	0	220	1	1	1	22	2	10	1	1	0	0	0
PBRP1	1	32	7	6	80	1	1	2	60	0	0	0	24	0	11	1	0	1	0	0
PBRP1	1	29	6	4	100	3	0	2	40	1	1	0	26	4	11	1	0	1	0	0
PBRP1	1	30	6	4	100	1	1	0	60	1	1	0	29	0	12	1	1	1	0	0
PBRP1	1	28	8	1	100	1	1	2	50	1	0	1	26	9	4	1	0	2	0	1
PBRP1	0	52	28	1,5	100	2	1	0	30	0	0	0	21	11	11	1	0	0	0	1
CCHM1	1	43	10	10	100	3	0	1	90	1	0	1	23	4	8	0	0	2	0	0
CCHM1	1	44	7	2	100	2	1	1	120	0	1	1	14	7	8	1	0	0	0	1
CCHM1	0	38	10	9	100	2	0	1	140	0	0	0	22	8	8	1	1	1	0	1
CCHM1	0	42	20	11	100	1	1	3	180	0	0	0	14	8	9	1	0	1	0	1
CCHM1	1	49	12	10	100	1	0	1	90	0	0	1	21	10	8	0	1	1	0	0
CCHM1	1	38	1,5	0,83	100	1	0	1	120	1	0	1	23	2	9	0	0	0	0	0
