# Supplementary material for: Determinants of healthcare worker turnover in intensive care units: A micro-macro multilevel analysis
Source: PLoS One. 2021 May 14;16(5):e0251779. doi: 10.1371/journal.pone.0251779 (PMC8121288; doi:10.1371/journal.pone.0251779)
Supplement: S2 Data — (CSV) [file pone.0251779.s011.csv]

CodeService	number of beds	Turnover	staff-to-patient ratio day	staff-to-patient ratio night	staff-to-patient ratio average	shift work organisation	type of ICU	presence of continious care bed
LMRP1	12	0,185185185	0,5	0,5	0,5	0	2	0
HTDC1	6	0,173913043	0,666666667	0,666666667	0,666666667	0	1	0
BCHC1	12	0,375	0,75	0,666666667	0,708333333	0	1	0
BCHM1	30	0,176470588	0,566666667	0,533333333	0,55	0	0	1
LRBC1	20	0,142857143	0,6875	0,6875	0,6875	0	1	0
EGPM1	20	0,125	0,55	0,5	0,525	0	0	1
PSLC2	12	0,195652174	0,833333333	0,5	0,666666667	0	1	0
SATM1	18	0,160714286	0,5	0,5	0,5	1	0	1
PSLC1	14	0,132075472	0,714285714	0,714285714	0,714285714	0	1	0
JVRP1	8	0,323529412	1	0,833333333	0,916666667	0	2	1
RPCP1	23	0,164948454	0,9	0,65	0,775	1	0	1
CCHM1	24	0,316455696	0,5	0,5	0,5	0	0	1
HTDM1	6	0,434782609	0,666666667	0,666666667	0,666666667	0	0	0
PSLM1	10	0,076923077	0,7	0,6	0,65	0	0	0
HMNM1	17	0,328947368	2,4	2,2	2,3	0	0	1
BCTM1	15	0,15	0,666666667	0,6	0,633333333	0	0	0
SLSM1	12	0,179487179	1,333333333	1	1,166666667	0	0	0
PSLC3	25	0,175257732	0,52	0,4	0,46	1	1	1
EGPC1	16	0,178217822	0,625	0,625	0,625	0	1	0
TNNP1	26	0,166666667	0,461538462	0,461538462	0,461538462	0	2	1
AVCP1	16	0,157894737	1,25	1,125	1,1875	0	2	0
BJNP1	16	0,114754098	0,625	0,625	0,625	0	2	1
SLSC1	8	0,16	3	2	2,5	0	1	0
BCTC1	28	0,136986301	0,607142857	0,571428571	0,589285714	0	1	1
LRBM1	18	0,193548387	0,833333333	0,833333333	0,833333333	0	0	1
NCKP1	8	0,212121212	0,625	0,625	0,625	0	2	1
EGPC2	20	0,283783784	2,166666667	2	2,083333333	0	1	0
SATC1	13	0,14893617	0,615384615	0,615384615	0,615384615	1	1	0
CCHC1	10	0,333333333	0,6	0,6	0,6	0	1	1
PBRP1	15	0,053571429	0,666666667	0,533333333	0,6	1	2	0
